# Supplementary material for: Serum Metabolic Profiling Identifies a Biomarker Panel for Improvement of Prostate Cancer Diagnosis
Source: Front Oncol. 2021 May 7;11:666320. doi: 10.3389/fonc.2021.666320 (PMC8138432; doi:10.3389/fonc.2021.666320)
Supplement: Supplementary file 2 [file Table_1.xlsx]

## Sheet: Sheet1
	Average(BPH)	Average(PCa)
Cer(d18:1/22:0)	0.0619153	0.0526859
Cer(d18:1/24:0)	0.216167	0.176878
Cer(d18:2/22:0)	0.012881	0.0104007
Cer(d18:2/24:0)	0.0464142	0.0359235
dMePE(18:0/18:2)	11.4303	10.0984
FA(20:4)	1.79823	2.19927
LdMePE(18:2)	18.1181	15.4909
PC(16:0/20:2)	13.758	13.2285
PC(18:0/18:2)	13.758	13.2285
PE(15:0/15:0)	342.344	311.893
PE(16:0p/18:1)	15.3687	13.9056
PE(18:0p/22:6)	80.8491	70.2457
PG(15:0/15:0)	520.69	481.289
PS(15:0/18:2)	29.8253	26.5483
SM(d16:0/24:1)	2.70045	2.39897
SM(d16:0/26:1)	1.7828	1.53205
SM(d16:0/26:2)	1.47528	1.28408
SM(d16:0/26:3)	0.114984	0.0986864
CA	0.0187075	0.0432196
Carnitine C14_0	0.0051332	0.00716316
Carnitine C14_1	0.0251051	0.0351005
Carnitine C16_0	0.039863	0.046176
Carnitine C16_1	0.00894183	0.0115315
Carnitine C18_1	0.0769376	0.0948345
carnitine C18_2	0.055047	0.0652652
carnitine C18_3	0.00393444	0.00466112
Carnitine C2_0	1322.16	1632.53
Carnitine C4-OH	4.19357	6.12679
Carnitine C5	27.9116	35.5802
CDCA	0.0667345	0.123105
L-Homoserine	0.173656	0.194025
LPC 18_2 sn-2	0.794562	0.690778
Ornithine	0.00564751	0.00601132
Phenylalanine	0.86755	0.920802
Tyrosine	0.0880546	0.0963755
